# Supplementary material for: Spermidine Improves Freezing Tolerance by Regulating H2O2 in Brassica napus L
Source: Antioxidants (Basel). 2024 Aug 26;13(9):1032. doi: 10.3390/antiox13091032 (PMC11428980; doi:10.3390/antiox13091032)
Supplement: Supplementary file 1 [file antioxidants-13-01032-s001.zip]

Archive with 5 entries (5 files):
- Table S1. Preparation table for H2O2 standard curve.xlsx
- Table S2. Expression changes of genes related to the jasmonic acid (JA) pathway in response to normal and freezing treatments after spraying with ddH2O or 1.0 mM Spd..xlsx
- Table S3. Expression changes of genes related to polyamines (PAs) metabolism pathway under normal and freezing treatments after spraying with ddH2O or 1.0 mM Spd..xlsx
- Table S4. Expression changes of genes related to the antioxidant system under normal and freezing treatments after spraying with ddH2O or 1.0 mM Spd..xlsx
- Table S5. Sample Quality Control Statistics and Reference Genome Alignment Read Statistics Table.xlsx
