# Supplementary material for: Spermidine Improves Freezing Tolerance by Regulating H2O2 in Brassica napus L
Source: Antioxidants (Basel). 2024 Aug 26;13(9):1032. doi: 10.3390/antiox13091032 (PMC11428980; doi:10.3390/antiox13091032)
Supplement: Supplementary file 1 [file antioxidants-13-01032-s001.zip › Table S1. Preparation table for H2O2 standard curve.xlsx]

## Sheet: Sheet1
Table S1. Preparation table for H2O2 standard curve.
Reagent/mL	Centrifuge Tube Number
	1	2	3	4	5	6	7	8
H2O2 (10 mM)	0	0.01	0.1	0.2	0.4	0.6	0.8	1
Pre-cooled Acetone(C3H6O)	1	0.99	0.9	0.8	0.6	0.4	0.2	0
5% TiCl4	0.1	0.1	0.1	0.1	0.1	0.1	0.1	0.1
Ammonium Hydroxide (NH3·H2O)	0.2	0.2	0.2	0.2	0.2	0.2	0.2	0.2
	Centrifuge at 3000 r/min, discard the supernatant, and retain the pellet.
2M Sulfuric acid (H2SO4)	5	5	5	5	5	5	5	5
