# Supplementary material for: Spermidine Improves Freezing Tolerance by Regulating H2O2 in Brassica napus L
Source: Antioxidants (Basel). 2024 Aug 26;13(9):1032. doi: 10.3390/antiox13091032 (PMC11428980; doi:10.3390/antiox13091032)
Supplement: Supplementary file 1 [file antioxidants-13-01032-s001.zip › Table S2. Expression changes of genes related to the jasmonic acid (JA) pathway in response to normal and freezing treatments after spraying with ddH2O or 1.0 mM Spd..xlsx]

## Sheet: Sheet1
Table S2. Expression changes of genes related to the jasmonic acid (JA) pathway in response to normal and freezing treatments after spraying with ddH2O or 1.0 mM Spd.
group	gene_id	HSpd_F_1	HSpd_F_3	HSpd_F_Average	HSpd_F_SD	HSpd_F_Average±SD	HSpd_C_1	HSpd_C_3	HSpd_C_Average	HSpd_C_SD	HSpd_C_Average±SD	NSpd_F_1	NSpd_F_3	NSpd_F_Average	NSpd_F_SD	NSpd_F_Average±SD	NSpd_C_1	NSpd_C_3	NSpd_C_Average	NSpd_C_SD	NSpd_C_Average±SD	pval	qval	significant
DAD1	BnaC05G0049200ZS	31.9635	30.6088	31.2861	0.957881	31.29 ± 0.96	17.6801	18.6468	18.1634	0.683559	18.16 ± 0.68	34.3237	38.5668	36.4453	3.00035	36.45 ± 3.00	9.98508	14.0831	12.0341	2.89774	12.03 ± 2.90	4.33355e-08	1.49482e-06	yes
LOX	BnaC06G0315300ZS	0.414153	0.729955	0.572054	0.223306	0.57 ± 0.22	1.25834	1.24332	1.25083	0.0106236	1.25 ± 0.01	0.581559	96.6463	48.6139	67.9281	48.61 ± 67.93	8.33224	16.0693	12.2008	5.47091	12.20 ± 5.47	2.17022e-08	7.89472e-07	yes
LOX	BnaA07G0279400ZS	8.62456	7.7133	8.16893	0.644361	8.17 ± 0.64	6.96739	7.48049	7.22394	0.362815	7.22 ± 0.36	14.691	14.1103	14.4007	0.410643	14.40 ± 0.41	11.2547	16.9164	14.0856	4.00345	14.09 ± 4.00	0.000225551	0.00340677	yes
LOX	BnaC02G0193600ZS	0.687794	3.15639	1.92209	1.74556	1.92 ± 1.75	11.1009	0.603134	5.852	7.42301	5.85 ± 7.42	0.847546	7.09046	3.969	4.41441	3.97 ± 4.41	18.6051	13.8683	16.2367	3.34947	16.24 ± 3.35	0.0105619	0.0848609	yes
AOS	BnaA02G0279100ZS	61.8573	159.833	110.845	69.2794	110.85 ± 69.28	111.673	193.615	152.644	57.9419	152.64 ± 57.94	190.787	592.337	391.562	283.939	391.56 ± 283.94	282.212	401.287	341.749	84.1989	341.75 ± 84.20	0.000386806	0.00542042	yes
AOS	BnaC02G0379200ZS	68.3169	147.681	107.999	56.1187	108.00 ± 56.12	122.241	166.601	144.421	31.3674	144.42 ± 31.37	212.341	487.103	349.722	194.286	349.72 ± 194.29	285.989	534.56	410.274	175.766	410.27 ± 175.77	6.6823e-06	0.000147785	yes
AOC	BnaA09G0228100ZS	7.85677	20.5065	14.1816	8.94468	14.18 ± 8.94	4.78453	23.4569	14.1207	13.2033	14.12 ± 13.20	12.4425	42.9725	27.7075	21.588	27.71 ± 21.59	38.6021	46.5607	42.5814	5.62755	42.58 ± 5.63	0.0187185	0.131814	yes
AOC	BnaA09G0228000ZS	0.796177	9.07531	4.93574	5.85423	4.94 ± 5.85	4.04021	39.0619	21.5511	24.7641	21.55 ± 24.76	2.08295	44.8365	23.4597	30.2314	23.46 ± 30.23	37.4402	73.8122	55.6262	25.7189	55.63 ± 25.72	0.0233855	0.156756	yes
AOC	BnaA06G0393700ZS	4.75418	18.9205	11.8374	10.0171	11.84 ± 10.02	5.50993	48.7737	27.1418	30.5921	27.14 ± 30.59	14.5192	115.218	64.8687	71.205	64.87 ± 71.20	51.4624	85.8881	68.6752	24.3426	68.68 ± 24.34	0.0148851	0.110951	yes
OPR3	BnaC03G0482200ZS	19.1754	31.2655	25.2205	8.54903	25.22 ± 8.55	22.797	44.7	33.7485	15.4878	33.75 ± 15.49	47.8431	59.1722	53.5076	8.01086	53.51 ± 8.01	58.6104	74.1885	66.3994	11.0154	66.40 ± 11.02	0.00033702	0.00481337	yes
OPR3	BnaA03G0389500ZS	10.7822	22.8864	16.8343	8.55895	16.83 ± 8.56	16.1552	37.2936	26.7244	14.9472	26.72 ± 14.95	38.9262	43.889	41.4076	3.50925	41.41 ± 3.51	59.3971	81.0134	70.2052	15.285	70.21 ± 15.29	4.10263e-06	9.53596e-05	yes
MYC2	BnaC08G0104600ZS	17.3341	18.9384	18.1362	1.13446	18.14 ± 1.13	4.73987	6.2898	5.51484	1.09596	5.51 ± 1.10	19.4033	21.5175	20.4604	1.49496	20.46 ± 1.49	4.0561	7.56792	5.81201	2.48323	5.81 ± 2.48	3.22354e-12	2.02678e-10	yes
MYC2	BnaA05G0323000ZS	48.0287	54.2932	51.1609	4.42967	51.16 ± 4.43	34.252	37.3291	35.7905	2.17582	35.79 ± 2.18	82.6609	86.761	84.711	2.89918	84.71 ± 2.90	51.0765	89.0148	70.0457	26.8265	70.05 ± 26.83	0.000679622	0.00882877	yes
JAZ	BnaA07G0249100ZS	7.58309	5.74578	6.66443	1.29918	6.66 ± 1.30	4.55873	7.17024	5.86449	1.84662	5.86 ± 1.85	13.4807	12.4219	12.9513	0.748718	12.95 ± 0.75	7.0795	11.5762	9.32786	3.17966	9.33 ± 3.18	0.00136284	0.0159674	yes
JAZ	BnaC08G0464200ZS	26.6386	89.4721	58.0554	44.43	58.06 ± 44.43	3.60443	4.3453	3.97486	0.523878	3.97 ± 0.52	79.3587	165.769	122.564	61.101	122.56 ± 61.10	5.25419	13.4224	9.33831	5.77581	9.34 ± 5.78	1.54302e-19	1.7802e-17	yes
JAZ	BnaA08G0252900ZS	8.18494	23.1923	15.6886	10.6118	15.69 ± 10.61	2.42424	6.18342	4.30383	2.65814	4.30 ± 2.66	24.2766	47.921	36.0988	16.7191	36.10 ± 16.72	9.9026	30.3886	20.1456	14.4858	20.15 ± 14.49	8.83205e-06	0.000189703	yes
JAZ	BnaA08G0262000ZS	6.98438	20.0801	13.5322	9.26005	13.53 ± 9.26	3.91009	9.18671	6.5484	3.73113	6.55 ± 3.73	31.328	81.074	56.201	35.1758	56.20 ± 35.18	13.4994	30.4081	21.9538	11.9562	21.95 ± 11.96	2.73532e-07	8.13629e-06	yes
JAZ	BnaC02G0285000ZS	8.93825	11.9071	10.4227	2.09929	10.42 ± 2.10	11.295	10.8429	11.0689	0.319677	11.07 ± 0.32	24.9996	27.9771	26.4883	2.1054	26.49 ± 2.11	18.5874	31.4569	25.0222	9.10007	25.02 ± 9.10	1.12507e-06	2.97761e-05	yes
JAZ	BnaC08G0473200ZS	5.16894	11.1449	8.15691	4.22563	8.16 ± 4.23	4.87686	5.63308	5.25497	0.534732	5.25 ± 0.53	15.7523	26.8607	21.3065	7.85481	21.31 ± 7.85	15.5079	37.8598	26.6839	15.8051	26.68 ± 15.81	5.89469e-08	1.97876e-06	yes
JAZ	BnaC05G0160800ZS	13.0256	21.394	17.2098	5.91735	17.21 ± 5.92	9.42958	17.7876	13.6086	5.90999	13.61 ± 5.91	39.531	79.6777	59.6044	28.388	59.60 ± 28.39	18.1633	39.9264	29.0448	15.3888	29.04 ± 15.39	1.67113e-06	4.26375e-05	yes
JAZ	BnaA02G0200100ZS	17.4366	28.7422	23.0894	7.99425	23.09 ± 7.99	11.9151	11.3528	11.6339	0.397591	11.63 ± 0.40	38.4276	49.8866	44.1571	8.10269	44.16 ± 8.10	25.9216	47.1079	36.5147	14.981	36.51 ± 14.98	4.79934e-07	1.3579e-05	yes
JAZ	BnaA02G0213500ZS	10.5756	19.52	15.0478	6.32465	15.05 ± 6.32	11.9156	20.7125	16.3141	6.22032	16.31 ± 6.22	34.7913	44.2265	39.5089	6.67173	39.51 ± 6.67	34.099	49.0017	41.5503	10.5378	41.55 ± 10.54	3.31738e-06	7.88031e-05	yes
JAZ	BnaA07G0349300ZS	50.2469	59.3083	54.7776	6.40737	54.78 ± 6.41	30.6647	36.1475	33.4061	3.87691	33.41 ± 3.88	84.8999	93.3141	89.107	5.94975	89.11 ± 5.95	33.9538	57.4391	45.6964	16.6066	45.70 ± 16.61	6.28494e-05	0.00110645	yes
JAZ	BnaA07G0333200ZS	27.6007	40.6963	34.1485	9.26001	34.15 ± 9.26	13.2147	14.924	14.0693	1.20869	14.07 ± 1.21	58.0768	94.4003	76.2386	25.6846	76.24 ± 25.68	30.8639	62.0874	46.4756	22.0783	46.48 ± 22.08	6.6164e-09	2.59486e-07	yes
JAZ	BnaC08G0251600ZS	59.7246	93.385	76.5548	23.8015	76.55 ± 23.80	18.5267	18.4616	18.4942	0.0460843	18.49 ± 0.05	119.204	237.153	178.179	83.4028	178.18 ± 83.40	33.788	80.8141	57.301	33.2525	57.30 ± 33.25	7.79156e-12	4.64106e-10	yes
JAZ	BnaC06G0411600ZS	66.5507	85.4055	75.9781	13.3324	75.98 ± 13.33	54.8205	67.7856	61.3031	9.16772	61.30 ± 9.17	105.987	131.394	118.69	17.9658	118.69 ± 17.97	69.1168	82.5246	75.8207	9.48074	75.82 ± 9.48	0.0079646	0.0679923	yes
JAZ	BnaA10G0170700ZS	58.8956	79.9233	69.4095	14.8688	69.41 ± 14.87	56.98	89.1508	73.0654	22.7482	73.07 ± 22.75	153.056	140.327	146.691	9.00057	146.69 ± 9.00	64.5606	110.236	87.3981	32.297	87.40 ± 32.30	0.00301872	0.0309177	yes
JAZ	BnaC06G0274800ZS	63.6308	70.794	67.2124	5.06517	67.21 ± 5.07	41.1258	70.0641	55.5949	20.4625	55.59 ± 20.46	118.195	103.383	110.789	10.4741	110.79 ± 10.47	63.3334	123.78	93.5569	42.7425	93.56 ± 42.74	0.0208185	0.143249	yes
JAZ	BnaC06G0391300ZS	56.8383	79.7102	68.2742	16.1728	68.27 ± 16.17	31.067	42.1857	36.6263	7.86208	36.63 ± 7.86	120.163	162.049	141.106	29.6175	141.11 ± 29.62	65.2327	132.114	98.6734	47.2924	98.67 ± 47.29	2.11152e-06	5.27138e-05	yes
