# Supplementary material for: Spermidine Improves Freezing Tolerance by Regulating H2O2 in Brassica napus L
Source: Antioxidants (Basel). 2024 Aug 26;13(9):1032. doi: 10.3390/antiox13091032 (PMC11428980; doi:10.3390/antiox13091032)
Supplement: Supplementary file 1 [file antioxidants-13-01032-s001.zip › Table S3. Expression changes of genes related to polyamines (PAs) metabolism pathway under normal and freezing treatments after spraying with ddH2O or 1.0 mM Spd..xlsx]

## Sheet: Sheet1
Table S3. Expression changes of genes related to polyamines (PAs) metabolism pathway under normal and freezing treatments after spraying with ddH2O or 1.0 mM Spd.
group	gene_id	HSpd_F_1	HSpd_F_3	HSpd_F_Average	HSpd_F_SD	HSpd_F_Average±SD	HSpd_C_1	HSpd_C_3	HSpd_C_Average	HSpd_C_SD	HSpd_C_Average±SD	NSpd_F_1	NSpd_F_3	NSpd_F_Average	NSpd_F_SD	NSpd_F_Average±SD	NSpd_C_1	NSpd_C_3	NSpd_C_Average	NSpd_C_SD	NSpd_C_Average±SD	pval	qval	significant
ADC2	BnaA01G0035800ZS	1.16142	5.67645	3.41893	3.19261	3.42 ± 3.19	2.78225	0.997827	1.89004	1.26178	1.89 ± 1.26	6.80562	9.70083	8.25323	2.04722	8.25 ± 2.05	4.58646	8.84515	6.7158	3.01135	6.72 ± 3.01	0.00315622	0.0320861	yes
ADC2	BnaA08G0133500ZS	53.0094	77.9648	65.4871	17.6461	65.49 ± 17.65	20.0394	14.3142	17.1768	4.04832	17.18 ± 4.05	69.4603	92.3837	80.922	16.2093	80.92 ± 16.21	18.2502	18.5101	18.3801	0.183794	18.38 ± 0.18	6.3835e-16	5.55727e-14	yes
ADC2	BnaC03G0743900ZS	28.7788	52.1068	40.4428	16.4954	40.44 ± 16.50	11.0667	11.4713	11.269	0.286098	11.27 ± 0.29	38.2624	61.9764	50.1194	16.7683	50.12 ± 16.77	14.0546	17.1149	15.5847	2.16399	15.58 ± 2.16	1.06406e-10	5.49763e-09	yes
SAMDC	BnaA03G0066000ZS	0.504861	1.18048	0.842672	0.477737	0.84 ± 0.48	0.274092	0.423447	0.34877	0.10561	0.35 ± 0.11	0.701373	1.55482	1.12809	0.603475	1.13 ± 0.60	0.308537	0.255041	0.281789	0.0378274	0.28 ± 0.04	0.0403656	0.235105	yes
SAMDC	BnaA10G0205400ZS	48.532	61.2895	54.9108	9.02093	54.91 ± 9.02	21.2448	29.0086	25.1267	5.48979	25.13 ± 5.49	49.1854	39.745	44.4652	6.67537	44.47 ± 6.68	21.9239	21.7487	21.8363	0.12393	21.84 ± 0.12	3.97014e-06	9.25969e-05	yes
CuAOs	BnaA04G0270900ZS	5.60353	3.4931	4.54832	1.49229	4.55 ± 1.49	3.44664	4.19203	3.81933	0.527076	3.82 ± 0.53	2.02235	2.21249	2.11742	0.13445	2.12 ± 0.13	2.00095	1.7337	1.86732	0.18897	1.87 ± 0.19	0.000142635	0.00227436	yes
CuAOs	BnaA03G0591500ZS	12.8023	18.038	15.4201	3.70219	15.42 ± 3.70	11.3958	15.2085	13.3021	2.696	13.30 ± 2.70	83.6039	56.4163	70.0101	19.2245	70.01 ± 19.22	26.6624	31.6829	29.1726	3.55003	29.17 ± 3.55	7.405e-16	6.41133e-14	yes
CuAOs	BnaA08G0083500ZS	0.116451	0.559506	0.337978	0.313287	0.34 ± 0.31	0.336505	0.190601	0.263553	0.10317	0.26 ± 0.10	0.271703	11.1236	5.69763	7.67342	5.70 ± 7.67	0.76167	0.806748	0.784209	0.031875	0.78 ± 0.03	3.48453e-06	8.24469e-05	yes
CuAOs	BnaC04G0248400ZS	0.409707	1.01102	0.710361	0.42519	0.71 ± 0.43	0.452182	0.495353	0.473768	0.0305265	0.47 ± 0.03	4.16698	3.11738	3.64218	0.742179	3.64 ± 0.74	1.64115	1.96331	1.80223	0.227807	1.80 ± 0.23	1.42591e-08	5.30343e-07	yes
PAO1	BnaA03G0054600ZS	14.0775	43.0573	28.5674	20.4918	28.57 ± 20.49	1.13055	1.27302	1.20179	0.100742	1.20 ± 0.10	25.8482	36.3238	31.086	7.40737	31.09 ± 7.41	2.1049	2.80997	2.45744	0.49856	2.46 ± 0.50	6.63459e-32	1.40787e-29	yes
PAO1	BnaC03G0062800ZS	11.255	41.5358	26.3954	21.4118	26.40 ± 21.41	2.04846	2.21833	2.13339	0.120115	2.13 ± 0.12	20.4881	44.0866	32.2874	16.6866	32.29 ± 16.69	2.02659	2.29354	2.16006	0.188766	2.16 ± 0.19	5.33306e-21	6.68856e-19	yes
PAO5	BnaA03G0511900ZS	0.311116	0.789616	0.550366	0.338351	0.55 ± 0.34	0.280108	0.088775	0.184442	0.135293	0.18 ± 0.14	0.253406	1.16095	0.707177	0.641729	0.71 ± 0.64	0.672184	1.83777	1.25498	0.824194	1.25 ± 0.82	0.0227605	0.153457	yes
PAO5	BnaC07G0490500ZS	0.712229	1.16914	0.940685	0.323086	0.94 ± 0.32	1.80038	1.43903	1.6197	0.255514	1.62 ± 0.26	0.85839	1.022	0.940195	0.11569	0.94 ± 0.12	2.6194	2.27285	2.44612	0.245046	2.45 ± 0.25	0.0031298	0.0318904	yes
