# Supplementary material for: Spermidine Improves Freezing Tolerance by Regulating H2O2 in Brassica napus L
Source: Antioxidants (Basel). 2024 Aug 26;13(9):1032. doi: 10.3390/antiox13091032 (PMC11428980; doi:10.3390/antiox13091032)
Supplement: Supplementary file 1 [file antioxidants-13-01032-s001.zip › Table S4. Expression changes of genes related to the antioxidant system under normal and freezing treatments after spraying with ddH2O or 1.0 mM Spd..xlsx]

## Sheet: Sheet1
Table S4. Expression changes of genes related to the antioxidant system under normal and freezing treatments after spraying with ddH2O or 1.0 mM Spd.
group	gene_id	HSpd_F_1	HSpd_F_3	HSpd_F_Average	HSpd_F_SD	HSpd_F_Average±SD	HSpd_C_1	HSpd_C_3	HSpd_C_Average	HSpd_C_SD	HSpd_C_Average±SD	NSpd_F_1	NSpd_F_3	NSpd_F_Average	NSpd_F_SD	NSpd_F_Average±SD	NSpd_C_1	NSpd_C_3	NSpd_C_Average	NSpd_C_SD	NSpd_C_Average±SD	pval	qval	significant
FSD1	BnaA01G0146300ZS	80.4941	46.6797	63.5869	23.9103	63.59 ± 23.91	46.8599	173.92	110.39	89.845	110.39 ± 89.85	42.9646	66.6724	54.8185	16.764	54.82 ± 16.76	133.537	137.094	135.316	2.51569	135.32 ± 2.52	0.0116613	0.0918619	yes
FSD1	BnaC01G0186100ZS	331.502	254.189	292.846	54.6685	292.85 ± 54.67	258.185	693.274	475.729	307.655	475.73 ± 307.65	157.07	255.825	206.447	69.831	206.45 ± 69.83	606.337	499.309	552.823	75.6799	552.82 ± 75.68	0.00137472	0.0160873	yes
CSD2	BnaA07G0159500ZS	1.83676	2.70399	2.27037	0.613224	2.27 ± 0.61	4.15671	2.9156	3.53615	0.877594	3.54 ± 0.88	1.72847	2.40949	2.06898	0.481558	2.07 ± 0.48	7.2487	3.17594	5.21232	2.87988	5.21 ± 2.88	0.0363124	0.217413	yes
CSD2	BnaA04G0182200ZS	228.132	221.686	224.909	4.55791	224.91 ± 4.56	280.446	173.338	226.892	75.7367	226.89 ± 75.74	58.7951	118.484	88.6396	42.2065	88.64 ± 42.21	314.85	211.039	262.945	73.4058	262.94 ± 73.41	0.00032027	0.00460895	yes
CSD2	BnaC04G0482300ZS	120.994	132.312	126.653	8.00274	126.65 ± 8.00	189.138	98.9473	144.043	63.7746	144.04 ± 63.77	33.6094	90.2972	61.9533	40.0844	61.95 ± 40.08	207.223	110.534	158.879	68.3692	158.88 ± 68.37	0.018615	0.131247	yes
CAT1	BnaA07G0132000ZS	112.384	113.056	112.72	0.474947	112.72 ± 0.47	48.3871	61.4404	54.9138	9.23003	54.91 ± 9.23	78.1855	84.3022	81.2438	4.32512	81.24 ± 4.33	34.2472	41.4592	37.8532	5.09962	37.85 ± 5.10	4.37388e-07	1.25168e-05	yes
CAT3	BnaA07G0132100ZS	698.235	777.249	737.742	55.8719	737.74 ± 55.87	848.979	915.645	882.312	47.1399	882.31 ± 47.14	599.587	622.042	610.815	15.8782	610.81 ± 15.88	388.562	425.841	407.202	26.3603	407.20 ± 26.36	0.000176429	0.00274777	yes
CAT2	BnaA08G0131200ZS	59.6224	61.4547	60.5386	1.29562	60.54 ± 1.30	91.7401	157.673	124.706	46.6213	124.71 ± 46.62	28.4261	32.3091	30.3676	2.74571	30.37 ± 2.75	98.04	54.5866	76.3133	30.7262	76.31 ± 30.73	2.38965e-07	7.18899e-06	yes
CAT2	BnaC03G0740800ZS	56.538	63.4939	60.016	4.91859	60.02 ± 4.92	97.1451	159.686	128.416	44.2233	128.42 ± 44.22	30.0365	37.7032	33.8699	5.42122	33.87 ± 5.42	102.143	58.4312	80.287	30.9088	80.29 ± 30.91	6.77206e-07	1.86932e-05	yes
APX1	BnaA09G0668700ZS	22.56	27.0276	24.7938	3.15906	24.79 ± 3.16	27.7527	49.5721	38.6624	15.4286	38.66 ± 15.43	17.2447	26.0359	21.6403	6.21637	21.64 ± 6.22	63.9628	33.8297	48.8963	21.3074	48.90 ± 21.31	0.00331389	0.0333675	yes
APX1	BnaC08G0533800ZS	29.0707	44.1975	36.6341	10.6963	36.63 ± 10.70	38.8684	66.8272	52.8478	19.7699	52.85 ± 19.77	17.8061	44.583	31.1946	18.9341	31.19 ± 18.93	99.0461	64.8385	81.9423	24.1885	81.94 ± 24.19	0.00269116	0.0281856	yes
APX6	BnaA03G0531500ZS	13.6217	11.4759	12.5488	1.51733	12.55 ± 1.52	19.6219	22.1793	20.9006	1.80836	20.90 ± 1.81	5.24446	6.78643	6.01545	1.09033	6.02 ± 1.09	9.6134	8.02399	8.8187	1.12388	8.82 ± 1.12	5.06942e-09	2.02152e-07	yes
APX6	BnaC07G0509200ZS	58.1069	53.5227	55.8148	3.24151	55.81 ± 3.24	75.3918	77.0302	76.211	1.15852	76.21 ± 1.16	22.7249	28.7012	25.7131	4.2259	25.71 ± 4.23	23.5914	28.1088	25.8501	3.19429	25.85 ± 3.19	3.96654e-10	1.89871e-08	yes
PER	BnaA07G0262900ZS	19.0572	18.0233	18.5402	0.731099	18.54 ± 0.73	11.5483	12.1219	11.8351	0.405577	11.84 ± 0.41	21.2129	12.3459	16.7794	6.26986	16.78 ± 6.27	7.47152	7.1951	7.33331	0.195458	7.33 ± 0.20	8.87996e-05	0.00149466	yes
PER	BnaC08G0490300ZS	4.58341	5.97933	5.28137	0.987063	5.28 ± 0.99	1.91465	2.00062	1.95763	0.0607907	1.96 ± 0.06	2.33529	5.6498	3.99255	2.34371	3.99 ± 2.34	1.97778	3.45744	2.71761	1.04628	2.72 ± 1.05	0.0319039	0.197441	yes
PER	BnaC08G0294700ZS	74.9782	107.808	91.3929	23.2139	91.39 ± 23.21	31.2089	27.2687	29.2388	2.78618	29.24 ± 2.79	123.686	109.811	116.749	9.81085	116.75 ± 9.81	32.1033	28.3174	30.2103	2.67703	30.21 ± 2.68	6.5994e-15	5.3258e-13	yes
PER	BnaC04G0582400ZS	6.5116	9.76502	8.13831	2.30052	8.14 ± 2.30	2.60421	4.64012	3.62216	1.43961	3.62 ± 1.44	8.92831	5.89873	7.41352	2.14224	7.41 ± 2.14	5.97642	1.97723	3.97682	2.82785	3.98 ± 2.83	0.0275453	0.177221	yes
PER	BnaC03G0770200ZS	1.37155	0.604546	0.988048	0.542354	0.99 ± 0.54	0.254105	0.235152	0.244629	0.0134018	0.24 ± 0.01	0.90963	0.688742	0.799186	0.156191	0.80 ± 0.16	0.141346	0.221477	0.181412	0.0566612	0.18 ± 0.06	0.00648523	0.0578	yes
PER	BnaC06G0294100ZS	13.0015	13.3569	13.1792	0.251288	13.18 ± 0.25	2.32096	1.77398	2.04747	0.386779	2.05 ± 0.39	8.81965	13.8576	11.3386	3.56235	11.34 ± 3.56	1.45407	1.77705	1.61556	0.228376	1.62 ± 0.23	4.58129e-21	5.77619e-19	yes
PER	BnaC07G0494600ZS	0.280353	11.115	5.69767	7.66124	5.70 ± 7.66	2.22322	0.983009	1.60311	0.876961	1.60 ± 0.88	0.394343	0.698058	0.5462	0.214759	0.55 ± 0.21	0.598477	0.617941	0.608209	0.0137631	0.61 ± 0.01	0.00059803	0.00792256	yes
PER	BnaC02G0540600ZS	6.19041	1.85803	4.02422	3.06345	4.02 ± 3.06	2.47799	1.11312	1.79555	0.965112	1.80 ± 0.97	0.680637	1.82279	1.25171	0.807621	1.25 ± 0.81	3.80355	2.81451	3.30903	0.699357	3.31 ± 0.70	0.0326603	0.200937	yes
PER	BnaC03G0754700ZS	3.12542	2.81301	2.96921	0.220907	2.97 ± 0.22	6.05901	7.05346	6.55624	0.70318	6.56 ± 0.70	3.16028	2.91286	3.03657	0.174952	3.04 ± 0.17	4.22464	4.40552	4.31508	0.127904	4.32 ± 0.13	0.00344918	0.0345085	yes
PER	BnaA08G0141700ZS	0.999654	0.827642	0.913648	0.121631	0.91 ± 0.12	1.28929	2.24946	1.76937	0.678944	1.77 ± 0.68	0.478077	0.505425	0.491751	0.019338	0.49 ± 0.02	2.49645	1.60806	2.05225	0.628188	2.05 ± 0.63	0.00330931	0.0333337	yes
PER	BnaC05G0035900ZS	0.491689	1.06193	0.776807	0.403218	0.78 ± 0.40	1.96505	0.67239	1.31872	0.914051	1.32 ± 0.91	0.166254	0.432131	0.299192	0.188003	0.30 ± 0.19	1.28991	1.45304	1.37147	0.115348	1.37 ± 0.12	0.0167607	0.121132	yes
PER	BnaA03G0536800ZS	5.31028	11.03	8.17014	4.04446	8.17 ± 4.04	16.2291	12.9686	14.5989	2.30555	14.60 ± 2.31	8.17967	8.98895	8.58431	0.572243	8.58 ± 0.57	24.8211	14.6652	19.7432	7.18135	19.74 ± 7.18	0.000643914	0.00843405	yes
PER	BnaC09G0026600ZS	3.51175	4.36604	3.93889	0.604072	3.94 ± 0.60	4.48301	4.98741	4.73521	0.356665	4.74 ± 0.36	3.75043	3.59981	3.67512	0.106504	3.68 ± 0.11	7.18115	9.16461	8.17288	1.40252	8.17 ± 1.40	0.00199255	0.0218642	yes
PER	BnaC01G0016200ZS	11.055	20.616	15.8355	6.76061	15.84 ± 6.76	17.6031	15.6494	16.6262	1.38146	16.63 ± 1.38	6.81018	12.6802	9.74517	4.1507	9.75 ± 4.15	35.9737	20.4488	28.2112	10.9777	28.21 ± 10.98	0.00113489	0.01365	yes
PER	BnaC02G0189800ZS	1.39763	1.8581	1.62786	0.3256	1.63 ± 0.33	2.15452	2.08729	2.1209	0.0475395	2.12 ± 0.05	3.27343	3.42782	3.35062	0.109167	3.35 ± 0.11	3.6457	6.90632	5.27601	2.3056	5.28 ± 2.31	0.000770469	0.0097817	yes
PER	BnaC09G0340300ZS	0.475238	0.454836	0.465037	0.0144264	0.47 ± 0.01	0.725047	0.469733	0.59739	0.180534	0.60 ± 0.18	1.44674	0.715376	1.08106	0.517152	1.08 ± 0.52	1.56094	1.69915	1.63004	0.0977271	1.63 ± 0.10	0.0339301	0.207105	yes
PER	BnaC01G0377100ZS	0.79693	1.24363	1.02028	0.315863	1.02 ± 0.32	0.723578	0.772663	0.74812	0.0347083	0.75 ± 0.03	0.976195	1.71182	1.34401	0.520165	1.34 ± 0.52	1.41782	3.40811	2.41297	1.40735	2.41 ± 1.41	0.0373564	0.222124	yes
PER	BnaC09G0581200ZS	7.36936	13.4989	10.4341	4.3342	10.43 ± 4.33	6.5863	7.74625	7.16628	0.820209	7.17 ± 0.82	9.32782	16.68	13.0039	5.1988	13.00 ± 5.20	11.9161	25.7651	18.8406	9.79268	18.84 ± 9.79	0.00569478	0.0521762	yes
PER	BnaA09G0104900ZS	9.61634	10.7146	10.1655	0.776566	10.17 ± 0.78	39.6851	13.6171	26.6511	18.4329	26.65 ± 18.43	59.638	11.4002	35.5191	34.1093	35.52 ± 34.11	11.4317	10.0953	10.7635	0.944942	10.76 ± 0.94	0.00196678	0.0216606	yes
PER	BnaC03G0216600ZS	0.359737	0.41416	0.386948	0.0384829	0.39 ± 0.04	0.833115	1.15369	0.993404	0.226683	0.99 ± 0.23	0.579153	192.866	96.7227	135.967	96.72 ± 135.97	1.07264	14.5541	7.81339	9.53286	7.81 ± 9.53	5.40938e-09	2.14449e-07	yes
PER	BnaA03G0184600ZS	0.427487	0.737076	0.582282	0.218912	0.58 ± 0.22	0.529094	1.45678	0.992937	0.655973	0.99 ± 0.66	0.834889	98.6691	49.752	69.1793	49.75 ± 69.18	1.48369	14.7193	8.1015	9.359	8.10 ± 9.36	1.25644e-07	3.94727e-06	yes
PER	BnaC03G0216500ZS	0	0	0	0	0.00 ± 0.00	0	0.261843	0.130921	0.185151	0.13 ± 0.19	0	4.67352	2.33676	3.30468	2.34 ± 3.30	0	1.73155	0.865773	1.22439	0.87 ± 1.22	0.00314346	0.0320159	yes
