# Supplementary material for: Spermidine Improves Freezing Tolerance by Regulating H2O2 in Brassica napus L
Source: Antioxidants (Basel). 2024 Aug 26;13(9):1032. doi: 10.3390/antiox13091032 (PMC11428980; doi:10.3390/antiox13091032)
Supplement: Supplementary file 1 [file antioxidants-13-01032-s001.zip › Table S5. Sample Quality Control Statistics and Reference Genome Alignment Read Statistics Table.xlsx]

## Sheet: Sheet1
Table S5. Sample Quality Control Statistics and Reference Genome Alignment Read Statistics Table
Group	Sample	Raw Data(Read)	Raw Data(Base)	Valid Data(Read)	Valid Data(Base)	Valid Ratio/%	Q20%	Q30%	GC content%	Mapped reads	Unique Mapped reads	Multi Mapped reads
HSpd_F	HSpd_F_1	47695920	7.15G	45162190	6.77G	94.69	98.76	94.95	47	40032825(88.64%)	37546096(83.14%)	2486729(5.51%)
	HSpd_F_3	36926658	5.54G	34677532	5.20G	93.91	97.76	91.2	47	29512306(85.10%)	27329742(78.81%)	2182564(6.29%)
HSpd_C	HSpd_C_1	41633050	6.24G	37856014	5.68G	90.93	97.95	91.55	47	31527378(83.28%)	29329701(77.48%)	2197677(5.81%)
	HSpd_C_3	38658762	5.80G	35736452	5.36G	92.44	97.69	89.91	47	30198134(85.34%)	28492726(79.73%)	2005408(5.61%)
NSpd_F	NSpd_F_1	53659476	8.05G	47975714	7.20G	89.41	98.35	93.86	46.5	44024584(91.76%)	40829212(85.10%)	3195372(6.66%)
	NSpd_F_3	40207190	6.03G	36824962	5.52G	91.59	97.71	90.50	46.50	32258308(87.60%)	29566995(80.29%)	2691313(7.31%)
NSpd_C	NSpd_C_1	45111692	6.77G	42701120	6.41G	91.66	98.79	95.13	47	38534582(90.24%)	35627725(83.44%)	2906857(6.81%)
	NSpd_C_3	36668278	5.50G	33868400	5.08G	92.36	98.18	92.13	47	28335672(83.66%)	26047228(76.91%)	2288444(6.76%)
